# Supplementary material for: Unbiased Proteomic Exploration Suggests Overexpression of Complement Cascade Proteins in Plasma from Patients with Psoriasis Compared with Healthy Individuals
Source: Int J Mol Sci. 2024 Aug 13;25(16):8791. doi: 10.3390/ijms25168791 (PMC11354566; doi:10.3390/ijms25168791)
Supplement: Supplementary file 1 [file ijms-25-08791-s001.zip]

Archive with 1 entries (1 files):
- ijms-3119186-supplementary.xlsx
