# Supplementary material for: Unbiased Proteomic Exploration Suggests Overexpression of Complement Cascade Proteins in Plasma from Patients with Psoriasis Compared with Healthy Individuals
Source: Int J Mol Sci. 2024 Aug 13;25(16):8791. doi: 10.3390/ijms25168791 (PMC11354566; doi:10.3390/ijms25168791)
Supplement: Supplementary file 1 [file ijms-25-08791-s001.zip › ijms-3119186-supplementary.xlsx]

## Sheet: S1
Table S1
UniProt ID	Gene names corresponding to protein group UniProt IDs	P values (Wilcoxon rank sum test)	* = P < 0,05 ** = P < 0,01	Benjamini-Hochberg corrected P values (FDR)	Log2 mean protein intensity, patients with psoriasis	Log2 mean protein intensity, healthy individuals	Log2 Fold-change	Fold-change
B1ALD9;Q15063;Q15063-2;Q15063-3;Q15063-4;Q15063-5;Q15063-6;Q15063-7	POSTN	0.0087	**	0.76	9.4452	10.1075	-0.662283	0.631878
C9JU14;J3KR73;P20340;P20340-2;P20340-4;Q9NRW1;Q9NRW1-2	RAB6B;RAB6B;RAB6A;RAB6A;RAB6A;RAB6B;RAB6B	0.0321	*	0.76	11.8316	12.4934	-0.661837	0.632073
P15814	IGLL1	0.0115	*	0.76	16.3013	16.931	-0.629661	0.646328
A0A075B6J9	IGLV2-18	0.0287	*	0.76	16.2237	16.7227	-0.498981	0.707606
Q96GX8;R4GMY0	C16orf74	0.0161	*	0.76	11.0149	11.508	-0.493078	0.710507
C9JZD1;F8VR50;O15145	ARPC3	0.0272	*	0.76	9.5943	10.0745	-0.480158	0.716899
P12955;P12955-2	PEPD	0.0409	*	0.76	12.405	12.8084	-0.40343	0.756058
P0DOY3	IGLC3	0.0223	*	0.76	19.0738	19.4139	-0.340145	0.789962
H3BMH2;H3BSC1;P62491;P62491-2;Q15907;Q15907-2	RAB11A;RAB11A;RAB11A;RAB11A;RAB11B;RAB11B	0.0409	*	0.76	12.8269	13.1495	-0.322638	0.799607
P35858;P35858-2	IGFALS	0.0388	*	0.76	18.346	18.6455	-0.299537	0.812513
P27169	PON1	0.0166	*	0.76	18.5748	18.8705	-0.295717	0.814668
P27797	CALR	0.0431	*	0.76	13.1333	13.4018	-0.268502	0.830181
Q15691	MAPRE1	0.0074	**	0.76	12.7591	13.027	-0.267931	0.83051
E7EX44;E9PGZ1;Q05682;Q05682-2;Q05682-3;Q05682-4;Q05682-5;Q05682-6	CALD1	0.0478	*	0.79	12.8154	13.0514	-0.23607	0.849055
A0A0B4J231;B9A064	IGLL5	0.0431	*	0.76	22.3703	22.5856	-0.215306	0.861363
A0A0A0MS08;P01857	IGHG1	0.0187	*	0.76	23.2201	23.4274	-0.207326	0.866141
Q9Y2K3	MYH15	0.042	*	0.76	14.0271	14.1991	-0.171966	0.887632
A0A0C4DH36	IGHV3-38	0.0312	*	0.76	17.0502	17.2184	-0.168138	0.889991
P02768	ALB	0.0466	*	0.78	25.4805	25.637	-0.156417	0.89725
P16284;P16284-2;P16284-3;P16284-4;P16284-5;P16284-6	PECAM1	0.042	*	0.76	13.4506	13.6004	-0.149825	0.90136
P06396-2	GSN	0.0166	*	0.76	19.6455	19.7845	-0.139018	0.908137
P08697	SERPINF2	0.0454	*	0.78	19.8111	19.9116	-0.100545	0.93268
Q9Y615	ACTL7A	0.042	*	0.76	13.0573	13.038	0.0193657	1.01351
P01031	C5	0.033	*	0.76	19.0531	18.9475	0.105547	1.0759
Q7LFX5	CHST15	0.0199	*	0.76	17.7316	17.6236	0.108027	1.07775
B4E1Z4	C2	0.0096	**	0.76	19.7219	19.5784	0.143464	1.10455
P05155;P05155-2;P05155-3	SERPING1	0.0223	*	0.76	21.4506	21.3012	0.149411	1.10912
P00390;P00390-2;P00390-3;P00390-4;P00390-5	GSR	0.0367	*	0.76	11.8496	11.6373	0.212316	1.15855
P02760	AMBP	0.0119	*	0.76	18.9025	18.6764	0.226074	1.16965
P0C0L5	C4B	0.0431	*	0.76	20.8292	20.6001	0.229054	1.17207
P13796	LCP1	0.0042	**	0.76	15.3322	15.0955	0.236686	1.17828
P02748	C9	0.0287	*	0.76	17.8172	17.5542	0.26296	1.19994
Q08830	FGL1	0.0272	*	0.76	13.1926	12.8725	0.32011	1.24843
Q6E0U4;Q6E0U4-16;Q6E0U4-2;Q6E0U4-3;Q6E0U4-4;Q6E0U4-5;Q6E0U4-6;Q6E0U4-7	DMKN	0.0236	*	0.76	10.1691	9.74574	0.42338	1.34107
O75369;O75369-2;O75369-3;O75369-4;O75369-5;O75369-6;O75369-8;O75369-9	FLNB	0.0177	*	0.76	17.3844	16.9245	0.459909	1.37546
Q96SC8	DMRTA2	0.0367	*	0.76	15.8242	15.3494	0.474829	1.38975
J3KTM9;J3QKQ5;Q14974;Q14974-2	KPNB1	0.0229	*	0.76	10.5575	9.94319	0.614278	1.53079
P06702	S100A9	0.0312	*	0.76	12.3355	11.718	0.617578	1.5343
Q15075	EEA1	0.005	**	0.76	10.7992	10.1547	0.644474	1.56317
P60985;P60985-2	KRTDAP	0.0034	**	0.76	10.39	9.68087	0.709141	1.63483
D6W5L6;H0Y7V6;P07988	SFTPB	0.0152	*	0.76	10.0188	9.24576	0.77306	1.70889
P01009-2	SERPINA1	0.0131	*	0.76	20.2573	18.5884	1.66886	3.17963
K7ERI9;P02654	APOC1	0.0516	ns	0.81	14.9404	15.1182	-0.177824	0.884036
A0A0G2JPR0	C4A	0.0543	ns	0.81	17.6207	17.371	0.249738	1.18899
Q86XT2	VPS37D	0.0557	ns	0.81	15.749	15.9354	-0.186372	0.878813
P01008	SERPINC1	0.06	ns	0.81	20.1037	20.1996	-0.0959141	0.935679
P14780	MMP9	0.06	ns	0.81	14.7604	14.2597	0.500685	1.41488
E7END7;E9PLD0;P62820;P62820-2;Q92928;Q9H0U4	RAB1A;RAB1B;RAB1A;RAB1A;RAB1C;RAB1B	0.0615	ns	0.81	13.9359	14.4617	-0.525819	0.694564
P05543	SERPINA7	0.0615	ns	0.81	16.6369	16.5039	0.132951	1.09653
E9PP21;P21291	CSRP1	0.0646	ns	0.81	14.0675	14.2564	-0.188928	0.877257
E9PHK0;P05452	CLEC3B	0.0662	ns	0.81	14.5436	14.6932	-0.149644	0.901473
P07951-3	TPM2	0.0678	ns	0.81	10.8461	11.2696	-0.423454	0.745637
C9J2Z7;C9J6B6;C9JF13;C9JWW9;C9K073;E7EUU4;E7EX73;E9PGM1;Q04637;Q04637-3;Q04637-4;Q04637-5;Q04637-6;Q04637-7;Q04637-8;Q04637-9	EIF4G1	0.0678	ns	0.81	18.2383	18.4636	-0.225244	0.855451
P01833	PIGR	0.0678	ns	0.81	14.4751	14.1419	0.333232	1.25983
A0A087WY82;Q9Y624	F11R	0.0695	ns	0.81	11.3222	12.1703	-0.848123	0.555507
Q96I36	COX14	0.0695	ns	0.81	11.0574	11.6196	-0.562214	0.677262
E7END6;P04070;P04070-2	PROC	0.0695	ns	0.81	13.5369	13.674	-0.137024	0.909393
P0C0L4-2	C4A	0.0695	ns	0.81	15.5639	15.3349	0.228958	1.17199
Q9C0G6	DNAH6	0.0712	ns	0.81	11.1186	11.6702	-0.551648	0.68224
F5GY80;F5H7G1;P07358	C8B	0.0712	ns	0.81	17.357	17.2316	0.125385	1.0908
H0Y2Y8;Q15942	ZYX	0.0729	ns	0.81	13.2526	13.4708	-0.218228	0.85962
A0A0G2JIW1;P0DMV8;P0DMV9	HSPA1B;HSPA1A;HSPA1B	0.0747	ns	0.81	13.2025	13.3423	-0.139799	0.907646
F8WCZ6;P09871	C1S	0.0747	ns	0.81	17.3837	17.2718	0.111905	1.08065
J3KRP0;Q96KN2	CNDP1	0.0765	ns	0.81	14.6005	14.8959	-0.2954	0.814846
A8MUL9	PITX2	0.0765	ns	0.81	14.4504	14.2463	0.204127	1.15199
P27824;P27824-2	CANX	0.0802	ns	0.82	13.3708	13.5293	-0.158517	0.895946
P48552	NRIP1	0.0802	ns	0.82	11.0407	10.4865	0.55414	1.46829
P55290;P55290-4	CDH13	0.084	ns	0.82	12.5076	12.6793	-0.171637	0.887835
P43652	AFM	0.086	ns	0.82	19.6027	19.4341	0.168565	1.12394
E9PI30;H0YDT2;P56202	CTSW	0.086	ns	0.82	11.4649	10.4426	1.0223	2.03116
P02766	TTR	0.0901	ns	0.82	18.748	18.9056	-0.157611	0.896509
Q16853;Q16853-2	AOC3	0.0943	ns	0.82	11.6181	12.2551	-0.637074	0.643016
A0A075B6P5;P01615	IGKV2-28;IGKV2D-28	0.0943	ns	0.82	18.3919	18.6549	-0.262941	0.833387
A0A087WSZ0;A0A0G2JQJ0	IGKV1D-8	0.0965	ns	0.82	11.8424	12.6391	-0.796689	0.575669
B4E3S0;Q9ULV4;Q9ULV4-2;Q9ULV4-3	CORO1C	0.0965	ns	0.82	14.7128	15.0764	-0.363649	0.777196
Q96PD5	PGLYRP2	0.0965	ns	0.82	15.4315	15.5723	-0.14087	0.906972
O00151	PDLIM1	0.0987	ns	0.82	13.23	13.4412	-0.211198	0.863819
A0A3B3ISR2;B4DPQ0;F5H2D0;P00736	C1R	0.0987	ns	0.82	17.0125	16.9015	0.111031	1.08
Q96KP4;Q96KP4-2	CNDP2	0.0987	ns	0.82	13.17	12.8294	0.340585	1.26627
Q8IY21	DDX60	0.0987	ns	0.82	12.8336	11.9816	0.852051	1.80507
A0A0B4J1Y8	IGLV9-49	0.101	ns	0.82	14.732	15.5448	-0.812823	0.569267
P98160	HSPG2	0.101	ns	0.82	12.3115	12.4818	-0.170288	0.888665
P01023	A2M	0.101	ns	0.82	22.2578	22.0306	0.227197	1.17056
P01602	IGKV1-5	0.1033	ns	0.82	14.9344	15.111	-0.176552	0.884815
P01717	IGLV3-25	0.1033	ns	0.82	15.9684	16.1262	-0.157844	0.896363
F5H6I0;H0YLF3;P61769	B2M	0.1033	ns	0.82	12.2429	11.8117	0.431115	1.34828
P01742	IGHV1-69	0.1033	ns	0.82	16.0028	15.5539	0.448866	1.36497
A0A0U1RQV3;Q12805;Q12805-2;Q12805-3;Q12805-4;Q12805-5	EFEMP1	0.1104	ns	0.86	11.156	10.9213	0.234735	1.17669
P17301	ITGA2	0.1153	ns	0.86	11.4572	10.985	0.472184	1.38721
A0A0C4DFN3;A0A3B3ITT3;Q99685;Q99685-2	MGLL	0.1179	ns	0.86	12.5335	12.6315	-0.0980393	0.934302
P20774	OGN	0.1179	ns	0.86	10.379	10.0722	0.306727	1.2369
P02776;P10720	PF4;PF4V1	0.1231	ns	0.86	12.6991	13.0373	-0.338212	0.791021
B1AHF3;P00387;P00387-2;P00387-3	CYB5R3	0.1231	ns	0.86	12.0505	12.3835	-0.333033	0.793866
P02753;Q5VY30	RBP4	0.1231	ns	0.86	14.1384	14.3361	-0.197647	0.871971
O00187	MASP2	0.1231	ns	0.86	12.0306	11.0313	0.999243	1.99895
Q96C24;Q96C24-2	SYTL4	0.1258	ns	0.86	13.3103	13.5769	-0.266595	0.831279
C9J2C0;Q9NY65	TUBA8	0.1258	ns	0.86	13.607	13.7195	-0.112472	0.925002
O95810	CAVIN2	0.1313	ns	0.86	14.1542	14.3501	-0.195891	0.873033
F6VDH7;H7C3I1;P50502;Q3KNR6;Q8IZP2;Q8NFI4	ST13;ST13;ST13;ST13;ST13P4;ST13P5	0.1313	ns	0.86	11.7562	11.7174	0.0387959	1.02726
P20851;P20851-2	C4BPB	0.1313	ns	0.86	15.9675	15.8236	0.14384	1.10484
Q08380	LGALS3BP	0.1313	ns	0.86	14.1145	13.8078	0.306701	1.23688
Q92496;Q92496-2	CFHR4	0.1313	ns	0.86	11.6398	11.0237	0.616166	1.5328
A0A0G2JS06;A0A0G2JSC0	IGLV5-39;IGLV5-45	0.1341	ns	0.86	12.4835	13.0349	-0.551383	0.682366
H3BPH4;H3BV55;O15305;O15305-2	PMM2	0.1341	ns	0.86	15.38	15.5729	-0.192861	0.874869
Q92820	GGH	0.1341	ns	0.86	13.6007	13.4066	0.194185	1.14408
A0A0B4J1V2	IGHV2-26	0.137	ns	0.86	15.2499	15.2531	-0.00319343	0.997789
Q9UK73	FEM1B	0.1399	ns	0.86	11.5859	12.0615	-0.475595	0.71917
A0A0J9YX35	IGHV3-64D	0.1399	ns	0.86	15.5573	15.7162	-0.158922	0.895694
E7ETH0;G3XAM2;P05156	CFI	0.1399	ns	0.86	17.7901	17.6982	0.0919251	1.06579
D6R9Q9;Q16643;Q16643-2;Q16643-3	DBN1	0.1428	ns	0.86	10.9685	11.3111	-0.34254	0.788651
G3V2W1;Q9UK55	SERPINA10	0.1428	ns	0.86	14.0938	13.9515	0.142375	1.10372
J3QRS3;O14950;P19105	MYL12A;MYL12B;MYL12A	0.1459	ns	0.86	13.9774	14.1826	-0.205184	0.867428
D6RAR4;Q04756	HGFAC	0.1459	ns	0.86	14.4486	14.5933	-0.144798	0.904506
P05546	SERPIND1	0.1459	ns	0.86	18.5115	18.4444	0.0670115	1.04754
Q6ZS72	PEAK3	0.1459	ns	0.86	15.232	14.9093	0.322657	1.25063
I3L145;P04278	SHBG	0.1459	ns	0.86	14.4468	14.0898	0.357007	1.28077
H0YL90;H0YN67;O14498	ISLR	0.1489	ns	0.86	12.1698	12.3794	-0.209567	0.864797
P11169	SLC2A3	0.152	ns	0.86	13.5001	13.7097	-0.209665	0.864738
A0A0C4DH73;P01611	IGKV1-12;IGKV1D-12	0.152	ns	0.86	17.3765	17.5612	-0.18479	0.879777
P02763	ORM1	0.152	ns	0.86	18.4377	18.2654	0.172246	1.12681
A0A075B6J2	IGLV2-33	0.152	ns	0.86	13.3496	12.499	0.850607	1.80326
A0A0A0MT36;A0A0C4DH26	IGKV6D-21;IGKV6D-41	0.1552	ns	0.86	12.8257	13.1703	-0.344623	0.787514
E7EV88;Q76LX8;Q76LX8-2;Q76LX8-3;Q76LX8-4	ADAMTS13	0.1584	ns	0.86	12.1853	12.4237	-0.238441	0.847661
P52907	CAPZA1	0.1616	ns	0.86	12.5197	12.7462	-0.226527	0.85469
A0A0B4J259;F8VV32;P61626	LYZ	0.1616	ns	0.86	16.3963	16.2624	0.133905	1.09726
E5RK64;O95292;O95292-2;Q9P0L0;Q9P0L0-2	VAPB;VAPB;VAPB;VAPA;VAPA	0.1649	ns	0.86	11.5017	11.926	-0.424247	0.745227
Q9HBI1;Q9HBI1-2;Q9HBI1-3	PARVB	0.1649	ns	0.86	14.4208	14.5819	-0.161078	0.894357
P06396	GSN	0.1649	ns	0.86	13.1274	13.2389	-0.111556	0.925589
B5MC31;C9J512;C9JZA9;Q9NW38;Q9NW38-2	FANCL	0.1649	ns	0.86	14.0335	14.1168	-0.083275	0.943912
O96019;O96019-2	ACTL6A	0.1649	ns	0.86	11.7338	11.1212	0.612605	1.52902
A0A087X0M8;O00533;O00533-2	CHL1	0.1683	ns	0.86	11.2914	11.4895	-0.198148	0.871669
A0A0B4J1V0	IGHV3-15	0.1683	ns	0.86	16.1882	16.3659	-0.17771	0.884105
P19827	ITIH1	0.1683	ns	0.86	16.2472	16.3447	-0.0975485	0.93462
P06276	BCHE	0.1717	ns	0.86	14.4555	14.4924	-0.0369435	0.974718
P02750	LRG1	0.1717	ns	0.86	18.4582	18.2844	0.17389	1.1281
D6R972	NDNF	0.1751	ns	0.86	15.451	15.6578	-0.206779	0.86647
P05164;P05164-2;P05164-3	MPO	0.1751	ns	0.86	11.0364	10.6782	0.358218	1.28184
O43665;O43665-2;O43665-3	RGS10	0.1751	ns	0.86	11.8015	11.4203	0.381161	1.30239
A6XND0;A6XND1;B3KWK7;C9JMX4;H0Y485;H0Y5K2;P17936;P17936-2	IGFBP3	0.1786	ns	0.86	12.4888	12.7464	-0.257527	0.83652
P50552	VASP	0.1786	ns	0.86	12.6663	12.7802	-0.113971	0.924041
P18428	LBP	0.1786	ns	0.86	13.964	13.6981	0.265832	1.20233
Q9NR12;Q9NR12-2	PDLIM7	0.1822	ns	0.86	11.4181	11.6759	-0.257746	0.836394
A0A024R0T9;K7ER74;P02655	APOC4-APOC2;APOC4-APOC2;APOC2	0.1822	ns	0.86	18.7801	18.8747	-0.0946278	0.936514
Q15084;Q15084-2;Q15084-3;Q15084-4;Q15084-5	PDIA6	0.1822	ns	0.86	13.6741	13.7537	-0.0796306	0.9463
P01780	IGHV3-7	0.1822	ns	0.86	15.571	15.3318	0.239234	1.18037
P05106	ITGB3	0.1858	ns	0.86	15.6	15.8241	-0.224112	0.856122
C9JFL5;F6QUT6;F6UVQ4	ACTG2;ACTA2;ACTA2	0.1858	ns	0.86	16.2987	16.4255	-0.126811	0.915853
P30044;P30044-2;P30044-3	PRDX5	0.1858	ns	0.86	14.4921	14.6074	-0.115251	0.923222
P24844	MYL9	0.1895	ns	0.86	12.9679	13.1716	-0.203667	0.868341
J3QQR8;J3QQX6;J3QRQ1;J3QRT5;P13598	ICAM2	0.1895	ns	0.86	13.3898	13.5301	-0.140352	0.907297
P01599	IGKV1-17	0.1895	ns	0.86	16.6353	16.7686	-0.133291	0.911749
P05160	F13B	0.1895	ns	0.86	14.5263	14.6548	-0.128424	0.91483
P36955	SERPINF1	0.1895	ns	0.86	17.8828	17.8234	0.0593313	1.04198
P11226	MBL2	0.1969	ns	0.87	14.0786	14.4334	-0.354806	0.781975
P10809	HSPD1	0.1969	ns	0.87	12.5292	12.6422	-0.113056	0.924627
P29377	S100G	0.2008	ns	0.87	13.6271	14.1128	-0.485699	0.714151
H7C0C1;P48047	;ATP5PO	0.2008	ns	0.87	10.4841	10.8256	-0.34156	0.789187
A0A087X1J7;P22352	GPX3	0.2008	ns	0.87	16.2356	16.3763	-0.140748	0.907049
C9JF17;P05090	APOD	0.2008	ns	0.87	18.7064	18.8187	-0.112328	0.925094
P02647	APOA1	0.2046	ns	0.87	22.5802	22.6781	-0.0978722	0.93441
H3BS21	HP	0.2046	ns	0.87	20.1286	20.2028	-0.0741658	0.949891
P01011	SERPINA3	0.2046	ns	0.87	21.1207	21.0103	0.11033	1.07948
Q13790	APOF	0.2086	ns	0.87	16.9122	17.1248	-0.212589	0.862987
P07360	C8G	0.2086	ns	0.87	14.2005	14.1128	0.0877343	1.0627
A0A286YFJ8;P01861	IGHG4	0.2126	ns	0.87	20.3103	20.5285	-0.218265	0.859599
P48735;P48735-2	IDH2	0.2126	ns	0.87	12.7888	12.9898	-0.201029	0.86993
P08514	ITGA2B	0.2126	ns	0.87	15.902	16.0805	-0.178507	0.883617
E7EX60;E9PEP6;O14786;O14786-2;O14786-3;Q5JWQ4;Q5T7F0	NRP1	0.2126	ns	0.87	11.0677	10.8345	0.233213	1.17545
A0A087WVQ6;Q00610;Q00610-2	CLTC	0.2166	ns	0.88	12.2419	12.4443	-0.202341	0.869139
A2RRP1;A2RRP1-2	NBAS	0.2166	ns	0.88	11.2511	11.4423	-0.191195	0.87588
P00734	F2	0.2166	ns	0.88	19.1014	19.1746	-0.0731612	0.950553
O15400;O15400-2	STX7	0.2207	ns	0.88	11.2309	11.4922	-0.261275	0.83435
P02787	TF	0.2207	ns	0.88	23.453	23.5535	-0.100508	0.932705
O95497	VNN1	0.2207	ns	0.88	13.2996	12.9264	0.373233	1.29525
P63104	YWHAZ	0.2248	ns	0.88	16.4998	16.6419	-0.142156	0.906164
P01714	IGLV3-19	0.2248	ns	0.88	14.7214	14.7923	-0.0709359	0.95202
A0A0G2JH68;A0A140T8Z0;H9KV28;O60610;O60610-2;O60610-3	DIAPH1	0.2248	ns	0.88	12.0962	12.101	-0.0048015	0.996677
Q13093	PLA2G7	0.229	ns	0.88	12.0435	12.6793	-0.635848	0.643563
P04196	HRG	0.229	ns	0.88	19.6451	19.7486	-0.103453	0.930803
P13667	PDIA4	0.229	ns	0.88	12.8854	12.399	0.486394	1.40094
E9PC41;Q01638;Q01638-2;Q01638-3	IL1RL1	0.2333	ns	0.88	14.1382	14.2814	-0.143195	0.905512
E9PG08;Q9UGM5;Q9UGM5-2	FETUB	0.2333	ns	0.88	16.8503	16.9438	-0.0935075	0.937241
A0A0A0MRG2;E9PG40;H7C0V9;P05067;P05067-10;P05067-11;P05067-2;P05067-3;P05067-4;P05067-5;P05067-6;P05067-7;P05067-8;P05067-9	APP	0.2333	ns	0.88	11.8851	11.9211	-0.0359269	0.975405
F5GXJ9;Q13740;Q13740-2	ALCAM	0.2333	ns	0.88	11.8884	11.6172	0.27115	1.20677
D6R934;P02746	C1QB	0.2376	ns	0.88	15.7015	15.6356	0.0658814	1.04672
P08758	ANXA5	0.2376	ns	0.88	11.8783	11.6955	0.182803	1.13509
A0A0C4DH24	IGKV6-21	0.242	ns	0.88	12.0176	12.7545	-0.736836	0.600054
Q07021	C1QBP	0.242	ns	0.88	9.60642	9.97045	-0.36403	0.776991
A0A075B6S9	IGKV1-37	0.242	ns	0.88	14.4007	14.6893	-0.288621	0.818684
A0A0C4DG51;Q9NP80;Q9NP80-2;Q9NP80-3	PNPLA8	0.2464	ns	0.89	15.6022	15.9512	-0.348922	0.785171
A0A286YEY4;P01859	IGHG2	0.2464	ns	0.89	22.7842	22.6063	0.177936	1.13126
B4E0Y9;Q8NBY1;Q9P289;Q9P289-2	STK26	0.2509	ns	0.89	11.8797	11.9753	-0.0955919	0.935888
P00488	F13A1	0.2509	ns	0.89	15.8611	15.9342	-0.0731363	0.950569
H7BY64;Q96NZ9;Q96NZ9-2;Q96NZ9-3;Q96NZ9-4	ZNF511-PRAP1;PRAP1;PRAP1;PRAP1;PRAP1	0.2509	ns	0.89	11.4048	11.1172	0.287611	1.22062
A0A024R571;Q9H4M9	EHD1	0.2554	ns	0.89	13.2889	13.4006	-0.11176	0.925458
A0A1B0GU03;A0A1B0GU92;A0A1B0GV23;A0A1B0GVD5;A0A1B0GVP3;A0A1B0GW44;A0A1B0GWE8;C9JH19;F8W787;F8WD96;H7C469;P07339	;;CTSD;CTSD;CTSD;CTSD;CTSD;CTSD;CTSD;CTSD;;CTSD	0.2554	ns	0.89	13.6994	13.5315	0.167961	1.12347
P04264	KRT1	0.2554	ns	0.89	11.1652	10.609	0.556211	1.4704
P51149	RAB7A	0.26	ns	0.89	12.2914	12.4968	-0.205414	0.867289
D6RFL4;P08571	CD14	0.26	ns	0.89	15.2564	15.3362	-0.0797424	0.946227
A0A075B7D0	IGHV1OR15-1	0.26	ns	0.89	14.1452	13.6563	0.488961	1.40343
O75558	STX11	0.2647	ns	0.89	10.0193	10.2718	-0.252525	0.839426
A0A2R8Y5V9;P67936	TPM4	0.2647	ns	0.89	14.7336	14.898	-0.164438	0.892276
P12931;P12931-2	SRC	0.2647	ns	0.89	13.0321	13.1703	-0.138111	0.908708
P01834	IGKC	0.2647	ns	0.89	21.9786	22.0376	-0.0590169	0.959918
P02745	C1QA	0.2647	ns	0.89	15.151	15.0508	0.100126	1.07187
Q01459	CTBS	0.2694	ns	0.89	10.7384	10.8645	-0.126114	0.916296
P02652;V9GYM3	APOA2	0.2694	ns	0.89	16.7507	16.8739	-0.123184	0.918159
P04350	TUBB4A	0.2742	ns	0.89	15.8404	16.039	-0.198607	0.871392
B7Z6Z4;F8VPF3;F8W1R7;G3V1V0;G8JLA2;J3KND3;P60660;P60660-2	MYL6	0.2742	ns	0.89	14.8507	15.0008	-0.150034	0.901229
F8VQQ8;F8VSD4;F8VV71;P61088	UBE2N	0.2742	ns	0.89	10.754	10.6894	0.0646532	1.04583
H0Y2P0;H0Y5E4;H0YCV9;H0YD13;H0YD17;H0YDW7;H0YDX6;P16070;P16070-10;P16070-11;P16070-12;P16070-13;P16070-14;P16070-15;P16070-16;P16070-17;P16070-18;P16070-3;P16070-4;P16070-5;P16070-6;P16070-7;P16070-8;P16070-9	CD44	0.2742	ns	0.89	14.2454	14.1508	0.0945592	1.06774
P04004	VTN	0.279	ns	0.89	19.5855	19.5591	0.0264639	1.01851
Q06033;Q06033-2	ITIH3	0.279	ns	0.89	18.1669	18.0234	0.143481	1.10457
A4D2H0;Q86UF2	CTAGE15;CTAGE6	0.279	ns	0.89	11.7207	11.0944	0.626296	1.5436
Q15166	PON3	0.2839	ns	0.89	14.6462	14.8241	-0.177917	0.883978
Q9H4B7	TUBB1	0.2839	ns	0.89	14.6281	14.774	-0.145923	0.903801
Q01518	CAP1	0.2839	ns	0.89	14.6756	14.8205	-0.144904	0.90444
A0A024R6I7	SERPINA1	0.2839	ns	0.89	23.8782	23.7585	0.119724	1.08653
P35527	KRT9	0.2839	ns	0.89	12.7166	12.4493	0.267255	1.20352
F8VY02;P30040	ERP29	0.2888	ns	0.89	11.4963	11.7334	-0.237136	0.848428
F5H5D3;Q9BQE3	TUBA1C	0.2888	ns	0.89	16.391	16.5132	-0.122238	0.918761
D6RF35;P02774;P02774-3	GC	0.2888	ns	0.89	19.6446	19.6817	-0.0370831	0.974623
P13224;P13224-2	GP1BB	0.2938	ns	0.89	15.1694	15.3579	-0.188578	0.87747
A0A0A0MTH3;Q13418;Q13418-2	ILK	0.2938	ns	0.89	13.0269	13.1856	-0.15864	0.895869
Q5VZR0;Q9H4G4	GLIPR2	0.2938	ns	0.89	11.4222	11.4171	0.00507447	1.00352
H3BMA1;H3BUX1;Q13421;Q13421-2;Q13421-3;Q13421-4	MSLN	0.2938	ns	0.89	11.7275	11.2403	0.487181	1.4017
O00194	RAB27B	0.2989	ns	0.89	12.738	12.9411	-0.20304	0.868718
P06753-2;P06753-3;P06753-4;P06753-5;P06753-6;Q5HYB6	TPM3	0.2989	ns	0.89	13.5887	13.7176	-0.128928	0.914511
P01701	IGLV1-51	0.2989	ns	0.89	17.1178	17.2261	-0.108276	0.927696
P01706	IGLV2-11	0.2989	ns	0.89	13.8049	13.7626	0.0423293	1.02978
Q9Y6Z7	COLEC10	0.2989	ns	0.89	12.3639	12.2054	0.15852	1.11614
P07195	LDHB	0.304	ns	0.89	14.3663	14.4315	-0.0652527	0.955778
I3L4J1;O75351;Q6PIW4;Q6PIW4-2;Q9UN37	;VPS4B;FIGNL1;FIGNL1;VPS4A	0.304	ns	0.89	13.1577	13.1888	-0.0310988	0.978675
P0DJI8	SAA1	0.304	ns	0.89	16.3136	15.9234	0.390203	1.31058
A0A075B7D8	IGHV3OR15-7	0.3092	ns	0.89	16.9669	17.0754	-0.108499	0.927553
Q9BSJ8;Q9BSJ8-2	ESYT1	0.3144	ns	0.89	10.2884	10.7378	-0.449383	0.732356
H7C3T4;Q13162	PRDX4	0.3144	ns	0.89	13.4517	13.5871	-0.135447	0.910388
P19823;Q5T985	ITIH2	0.3144	ns	0.89	19.4851	19.5548	-0.069681	0.952849
P80748	IGLV3-21	0.3144	ns	0.89	12.9365	12.3405	0.595942	1.51146
A6NC48;H0Y984;Q10588;Q10588-2	BST1	0.3197	ns	0.89	12.6231	13.0122	-0.389142	0.763584
P50148	GNAQ	0.3197	ns	0.89	11.228	11.5511	-0.323074	0.799365
I3L4N6;Q9H2X9;Q9H2X9-2;Q9UP95;Q9UP95-2;Q9UP95-3;Q9UP95-5;Q9UP95-6;Q9UP95-7	SLC12A4;SLC12A5;SLC12A5;SLC12A4;SLC12A4;SLC12A4;SLC12A4;SLC12A4;SLC12A4	0.3197	ns	0.89	10.0164	10.2897	-0.273319	0.827414
A0A0J9YXC7;A0A0M3HER1;P48059;P48059-2;P48059-3;P48059-4;P48059-5	LIMS4;LIMS1;LIMS1;LIMS1;LIMS1;LIMS1;LIMS1	0.3197	ns	0.89	15.4963	15.6129	-0.116599	0.922359
B7Z2R2;E5RHG9;P14927;P14927-2	UQCRB	0.3197	ns	0.89	10.9841	10.6798	0.304205	1.23474
Q15555;Q15555-3;Q15555-4;Q15555-5	MAPRE2	0.325	ns	0.89	11.2253	11.5771	-0.351798	0.783607
O43866	CD5L	0.325	ns	0.89	13.5259	13.8205	-0.294625	0.815284
B7Z596;F5H7S3;H0YK48;H0YKJ4;H7BYY1;P09493-5	TPM1	0.325	ns	0.89	12.0166	12.2944	-0.277851	0.824819
Q9H3N1	TMX1	0.325	ns	0.89	11.8747	12.0993	-0.224583	0.855842
P12814;P12814-2;P12814-3	ACTN1	0.325	ns	0.89	15.6463	15.8036	-0.157315	0.896692
P35579	MYH9	0.3305	ns	0.89	15.872	16.0065	-0.134463	0.911009
A0A087WZR4;A0A3B3ISU3;H0Y4U3;M9MML6;O75015	FCGR3B	0.3305	ns	0.89	13.4452	13.5353	-0.0900861	0.939467
A0A024R341;F8WF22;Q6I9Y2	THOC7	0.3305	ns	0.89	11.3142	11.0537	0.260471	1.19787
H0Y5A1;P41222;Q5SQ11	PTGDS	0.3359	ns	0.89	14.7217	14.6171	0.104647	1.07523
B1AMS2;D6R9Y6;D6RDP1;D6RDU5;D6RER5;D6RGI3;Q14141;Q14141-2;Q14141-3;Q14141-4;Q9NVA2;Q9NVA2-2	SEPT6;SEPT11;SEPT11;SEPT11;SEPT11;SEPT11;SEPT6;SEPT6;SEPT6;SEPT6;SEPT11;SEPT11	0.3359	ns	0.89	12.0871	11.9177	0.169344	1.12455
C9J6R0;Q8NFM7;Q8NFM7-2;Q8NFM7-3;Q8NFM7-4	IL17RD	0.3414	ns	0.89	10.5609	10.8846	-0.323699	0.799019
P46109	CRKL	0.3414	ns	0.89	12.5436	12.6951	-0.151514	0.900305
P02775	PPBP	0.3414	ns	0.89	17.3109	17.4455	-0.134602	0.910921
E7EPG1;Q13201	MMRN1	0.3414	ns	0.89	13.9847	14.1048	-0.120098	0.920125
P18206;P18206-2	VCL	0.3414	ns	0.89	16.4297	16.5235	-0.093861	0.937012
E7EUF1;Q13822;Q13822-3	ENPP2	0.3414	ns	0.89	12.2581	12.0991	0.159026	1.11653
P10124	SRGN	0.347	ns	0.89	14.9466	15.0672	-0.120504	0.919866
P55056	APOC4	0.347	ns	0.89	16.6079	16.7114	-0.103419	0.930824
O00299	CLIC1	0.347	ns	0.89	13.9105	14.0121	-0.101602	0.931997
P80108	GPLD1	0.347	ns	0.89	17.2806	17.361	-0.0803729	0.945813
P04211	IGLV7-43	0.3526	ns	0.89	11.2108	11.6709	-0.460023	0.726974
P0DP04	IGHV3-43D	0.3526	ns	0.89	14.8038	15.0409	-0.237028	0.848491
P08294	SOD3	0.3526	ns	0.89	12.4269	12.6241	-0.197177	0.872256
A0A0C4DGZ8;P07359	GP1BA	0.3526	ns	0.89	14.1119	14.1767	-0.0648822	0.956023
P06312	IGKV4-1	0.3526	ns	0.89	20.1925	20.2562	-0.0636976	0.956809
A0A0B4J2B5;S4R460	IGHV3OR16-9	0.3526	ns	0.89	20.6892	20.7374	-0.0481056	0.967206
P01042-2	KNG1	0.3526	ns	0.89	17.075	17.0338	0.0412478	1.029
P02741	CRP	0.3526	ns	0.89	11.429	11.0118	0.417212	1.33534
A0A1B0GUU9;P01871;P01871-2	IGHM	0.3583	ns	0.89	20.4423	20.6441	-0.201755	0.869492
C9JD84;E7EV71;Q14766;Q14766-2;Q14766-3;Q14766-4;Q14766-5	LTBP1	0.3583	ns	0.89	12.4928	12.6596	-0.166772	0.890833
H0Y8A4;P34925;P34925-2	RYK	0.3583	ns	0.89	14.3047	14.4686	-0.163901	0.892608
P55072	VCP	0.3583	ns	0.89	13.3972	13.4456	-0.0484065	0.967004
Q8WWZ8	OIT3	0.3583	ns	0.89	10.8122	10.5845	0.227695	1.17096
P03951	F11	0.3641	ns	0.9	13.2973	13.3271	-0.0297298	0.979604
P07357	C8A	0.3641	ns	0.9	13.0678	13.0082	0.059688	1.04224
Q3ZCW2	LGALSL	0.3699	ns	0.9	11.9802	12.1525	-0.172295	0.88743
F8W914;Q9NQC3;Q9NQC3-2;Q9NQC3-5	RTN4	0.3699	ns	0.9	12.2955	12.4604	-0.164835	0.89203
B0YIW2;P02656	APOC3	0.3699	ns	0.9	22.2569	22.3251	-0.0682278	0.953809
O95881	TXNDC12	0.3758	ns	0.9	9.64691	10.0165	-0.369602	0.773996
A0A3B3IQ51;A0A3B3ISW6;B1AKG0;P36980;P36980-2;Q03591;V9GYE7	CFHR2;CFHR2;CFHR1;CFHR2;CFHR2;CFHR1;CFHR2	0.3758	ns	0.9	17.3817	17.4822	-0.100577	0.93266
A0A0A0MSY9;K7EIH5;Q92800;Q92800-2;Q92800-3;Q92800-4;Q92800-5	EZH1	0.3758	ns	0.9	12.5524	12.4972	0.0551111	1.03894
Q5TBG1;Q5TBG2;Q5TBG7;Q5TBH0;Q5TBH1;Q5TBH2;Q9HC98;Q9HC98-2;Q9HC98-3;Q9HC98-4	NEK6	0.3758	ns	0.9	15.3967	15.2461	0.150569	1.11001
Q13045;Q13045-2;Q13045-3	FLII	0.3817	ns	0.9	10.5763	10.9511	-0.374813	0.771205
Q93084;Q93084-2;Q93084-3;Q93084-4;Q93084-5;Q93084-6;Q93084-7	ATP2A3	0.3817	ns	0.9	13.2943	13.3912	-0.0969217	0.935026
P00748	F12	0.3817	ns	0.9	12.447	12.5101	-0.0631227	0.95719
P05556;P05556-2;P05556-3;P05556-4;P05556-5	ITGB1	0.3817	ns	0.9	11.3971	11.1872	0.209872	1.15659
B5MCX3;Q15019;Q15019-2;Q15019-3	SEPT2'	0.3877	ns	0.9	11.031	11.3284	-0.297363	0.813739
Q9H2K8	TAOK3	0.3877	ns	0.9	10.7213	10.9636	-0.242268	0.845415
Q9H257;Q9H257-2;Q9H257-3	CARD9	0.3877	ns	0.9	15.5629	15.7397	-0.176819	0.884651
P61106;X6RFL8	RAB14	0.3877	ns	0.9	10.248	10.3844	-0.136448	0.909756
Q99983	OMD	0.3877	ns	0.9	15.1834	15.2584	-0.0749837	0.949353
Q15113	PCOLCE	0.3877	ns	0.9	13.8621	13.7296	0.13246	1.09616
P21333;P21333-2	FLNA	0.3937	ns	0.9	16.8235	16.9533	-0.129759	0.913984
P07437;Q5JP53	TUBB	0.3937	ns	0.9	15.8933	16.0155	-0.122264	0.918745
A0A0B4J1Y9	IGHV3-72	0.3937	ns	0.9	16.1292	16.1752	-0.045959	0.968646
Q6UXB8;Q6UXB8-2	PI16	0.3937	ns	0.9	12.4114	12.3334	0.0779861	1.05554
Q9H939	PSTPIP2	0.3998	ns	0.9	10.0796	10.4299	-0.350252	0.784447
P63261	ACTG1	0.3998	ns	0.9	18.6831	18.8055	-0.122348	0.918691
P78417;P78417-3;Q5TA02	GSTO1	0.3998	ns	0.9	14.7198	14.8116	-0.0918404	0.938325
P15169	CPN1	0.3998	ns	0.9	16.4118	16.4975	-0.0857368	0.942303
P68871	HBB	0.3998	ns	0.9	21.6018	21.4746	0.127212	1.09218
A0A3B3IS80;P05062	ALDOB	0.3998	ns	0.9	12.1157	11.9359	0.179865	1.13278
B5MC96;F6TR53;Q53T59	HS1BP3	0.4059	ns	0.9	12.7462	12.8376	-0.0914487	0.93858
B1AHL2;P23142-4	FBLN1	0.4059	ns	0.9	14.4266	14.4152	0.0114271	1.00795
P01597;P04432	IGKV1-39;IGKV1D-39	0.4059	ns	0.9	16.2197	16.051	0.168718	1.12406
A0A0A0MS98;P02730	SLC4A1	0.4059	ns	0.9	12.2345	12.0573	0.177202	1.13069
P23083	IGHV1-2	0.4059	ns	0.9	15.3175	14.9916	0.325906	1.25345
A0A0A0MRZ8;P04433	IGKV3D-11;IGKV3-11	0.4122	ns	0.91	20.3958	20.4274	-0.0315708	0.978354
H7BXV5;P39060;P39060-1;P39060-2	COL18A1	0.4122	ns	0.91	12.5667	12.4376	0.129075	1.09359
P19320;P19320-2;P19320-3	VCAM1	0.4122	ns	0.91	12.2911	12.1463	0.144745	1.10554
A0A087WTE4;A0A087WTF6;A0A087WV75;A0A087WWD4;A0A087WX77;H7BYX6;P13591;P13591-1;P13591-3;P13591-4;P13591-5	NCAM1	0.4184	ns	0.91	10.4545	10.5564	-0.10189	0.931811
A0A087WYS1;E7EUC7;Q16851;Q16851-2	UGP2	0.4184	ns	0.91	11.7855	11.8308	-0.0453107	0.969081
P69905	HBA1	0.4184	ns	0.91	20.6997	20.5901	0.109589	1.07892
P08519	LPA	0.4184	ns	0.91	12.5916	12.2473	0.344374	1.2696
G8JLD5;O00429;O00429-2;O00429-3;O00429-4;O00429-5;O00429-6;O00429-7;O00429-8	DNM1L	0.4247	ns	0.91	12.198	12.4487	-0.250705	0.840486
P19367;P19367-2;P19367-3;P19367-4	HK1	0.4247	ns	0.91	11.8465	12.0506	-0.204033	0.86812
A0A0A0MRJ7;P12259	F5	0.4247	ns	0.91	15.187	15.1546	0.0323413	1.02267
P00450	CP	0.4247	ns	0.91	21.3497	21.2418	0.107898	1.07766
A8MX94;P09211	GSTP1	0.4311	ns	0.92	12.9771	13.1238	-0.146649	0.903346
P10643	C7	0.4311	ns	0.92	17.5769	17.548	0.0288349	1.02019
Q9Y6R7	FCGBP	0.4311	ns	0.92	13.5071	13.3467	0.160453	1.11764
P23229;P23229-2;P23229-3;P23229-4;P23229-5;P23229-6;P23229-7;P23229-9	ITGA6	0.4375	ns	0.92	12.3728	12.5808	-0.207974	0.865752
P08238	HSP90AB1	0.4375	ns	0.92	11.5689	11.5266	0.0423439	1.02979
P04040	CAT	0.4375	ns	0.92	12.7962	12.7031	0.0931173	1.06667
A0A075B6R9;A0A0C4DH68	IGKV2D-24;IGKV2-24	0.4375	ns	0.92	13.1937	13.0909	0.102818	1.07387
A0A087X188;Q9UBW5;Q9UBW5-3;S4R418	BIN2	0.444	ns	0.92	12.0374	12.2251	-0.18775	0.877974
Q14520;Q14520-2	HABP2	0.444	ns	0.92	14.1777	14.2135	-0.0357502	0.975524
P08493;P08493-2	MGP	0.444	ns	0.92	11.7869	11.7261	0.0608118	1.04305
A0A075B6K5	IGLV3-9	0.4505	ns	0.93	18.6366	18.7786	-0.141983	0.906273
Q9Y490	TLN1	0.4505	ns	0.93	17.3713	17.4849	-0.113585	0.924289
C9JV77;P02765	AHSG	0.4505	ns	0.93	20.1806	20.2437	-0.0630827	0.957217
P30041	PRDX6	0.4571	ns	0.93	13.4477	13.5026	-0.0548917	0.962667
P13671	C6	0.4571	ns	0.93	16.2033	16.1895	0.0137312	1.00956
P00740;P00740-2	F9	0.4571	ns	0.93	14.6961	14.6408	0.0552742	1.03906
O95445	APOM	0.4638	ns	0.94	18.3236	18.4036	-0.0799666	0.94608
A0A0G2JJG8;A0A140T9L8;A0A140T9V1;B7ZLJ5;O95866;O95866-2;O95866-3;O95866-4;O95866-5;O95866-6;O95866-7	MPIG6B	0.4638	ns	0.94	9.89786	9.74485	0.153012	1.11189
A0A0D9SFB0;A0A0D9SFI6;A0A0D9SFZ9;A0A0D9SG53;A0A0D9SGB2;Q13642;Q13642-1;Q13642-3;Q13642-4;Q13642-5;Q5JXH7;Q5JXH8;Q5JXH9;Q5JXI0;Q5JXI2;Q5JXI3;Q5JXI8	FHL1	0.4705	ns	0.95	13.1941	13.3325	-0.138443	0.908499
P69892	HBG2	0.4705	ns	0.95	11.9626	12.0593	-0.0967543	0.935134
P30101	PDIA3	0.4705	ns	0.95	14.4536	14.5394	-0.0857703	0.942281
A0A182DWH7;P49908	SELENOP	0.4705	ns	0.95	14.5095	14.4914	0.0180233	1.01257
Q9UNN8	PROCR	0.4772	ns	0.95	11.9392	11.9883	-0.0491167	0.966528
Q12841;Q12841-2	FSTL1	0.4772	ns	0.95	11.4297	11.3432	0.0865533	1.06183
E5RHP7;P00915	CA1	0.4772	ns	0.95	14.3138	14.2184	0.0953494	1.06832
A0A2R8YEP4;M0R192;P30043	BLVRB	0.484	ns	0.96	12.2505	12.0752	0.175278	1.12918
A0A0G2JMB2	IGHA2	0.484	ns	0.96	23.4367	23.26	0.17669	1.13029
P0DP01	IGHV1-8	0.484	ns	0.96	14.8363	14.5135	0.322776	1.25073
A0A140T9D4;A0A140TA21;A0A1W2PPR8;F6U0H7;P01889;P30460;P30480	HLA-B	0.4909	ns	0.96	12.5483	13.2531	-0.704806	0.613525
P00338;P00338-3;P00338-4	LDHA	0.4909	ns	0.96	13.64	13.7339	-0.0939439	0.936958
P26038	MSN	0.4909	ns	0.96	14.306	14.3749	-0.0689691	0.953319
A0A075B6S5	IGKV1-27	0.4909	ns	0.96	15.9525	16.0177	-0.0651608	0.955839
P19652	ORM2	0.4909	ns	0.96	20.068	20.1153	-0.0472848	0.967756
A0A087WZ40;Q14244;Q14244-3;Q14244-5;Q14244-6;Q14244-7	MAP7	0.4978	ns	0.96	11.1376	11.3584	-0.220854	0.858057
Q8NBS9;Q8NBS9-2	TXNDC5	0.4978	ns	0.96	11.1548	11.0018	0.153005	1.11188
Q92932-3	PTPRN2	0.5048	ns	0.96	11.4927	11.765	-0.272376	0.827955
E9PHN6;E9PHN7;E9PLF1;F6XZQ7;P28161;P28161-2	GSTM2	0.5048	ns	0.96	10.0513	10.1677	-0.116359	0.922513
P01042	KNG1	0.5048	ns	0.96	12.696	12.7962	-0.100285	0.932849
A0A0A0MTH9;O14981;O14981-2	BTAF1	0.5048	ns	0.96	18.4416	18.348	0.0936188	1.06704
H0YBG6;P38646	HSPA9	0.5048	ns	0.96	10.707	10.4585	0.248425	1.18791
A0A3B3IT64;P98164	LRP2	0.5118	ns	0.96	10.9811	11.3152	-0.334067	0.793297
P30048;P30048-2	PRDX3	0.5118	ns	0.96	11.6702	11.861	-0.190748	0.876151
A0A075B7C0;A0A0C4DGQ5;K7EIV0;K7ELJ7;P04632;U3KQE2	CAPNS1	0.5118	ns	0.96	12.7938	12.9303	-0.136583	0.909671
P43121	MCAM	0.5118	ns	0.96	13.0714	13.151	-0.0796267	0.946302
P05109	S100A8	0.5118	ns	0.96	12.8916	12.7505	0.141057	1.10271
A0A286YEY1;P01876	IGHA1	0.5118	ns	0.96	22.1997	22.0326	0.167192	1.12287
P05976;P05976-2;P08590	MYL1;MYL1;MYL3	0.5188	ns	0.96	11.1279	11.2686	-0.140701	0.907078
P11277;P11277-2;P11277-3	SPTB	0.5188	ns	0.96	11.2626	11.2449	0.0177748	1.0124
A0A0G2JNG8;A0A0G2JPF3;Q8IUH8	SPPL2C	0.5188	ns	0.96	15.8601	15.7586	0.101588	1.07295
J3KQ66;P78509;P78509-2;P78509-3	RELN	0.5188	ns	0.96	13.558	13.4374	0.120561	1.08716
Q8NEE8	TTC16	0.5259	ns	0.96	13.3689	13.4854	-0.116479	0.922436
A0A0C4DH55;A0A0C4DH90	IGKV3D-7;IGKV3OR2-268	0.5259	ns	0.96	19.0877	19.1121	-0.0244339	0.983206
H0YAM9;Q9Y4D7	PLXND1	0.5259	ns	0.96	7.84676	7.52845	0.31831	1.24687
F5H6T1;P61160;P61160-2	ACTR2	0.5331	ns	0.96	13.7528	13.8406	-0.087757	0.940985
A0A2R8Y6G6;P06733	ENO1	0.5331	ns	0.96	14.8056	14.8807	-0.0750571	0.949305
P04406;P04406-2	GAPDH	0.5331	ns	0.96	15.5023	15.4873	0.0149911	1.01045
Q9UJC5	SH3BGRL2	0.5331	ns	0.96	11.5197	11.4665	0.0532549	1.0376
P10644	PRKAR1A	0.5403	ns	0.96	12.0425	12.0988	-0.0562546	0.961758
P01721	IGLV6-57	0.5476	ns	0.96	15.0849	15.3338	-0.248854	0.841565
F5H3P3;F5H6Q0;P52566	ARHGDIB	0.5476	ns	0.96	12.349	12.5905	-0.241517	0.845856
Q8NDV3;Q8NDV3-2;Q8NDV3-3	SMC1B	0.5476	ns	0.96	12.1021	12.2412	-0.13902	0.908136
E9PRC5;Q7Z412;Q7Z412-2	PEX26	0.5476	ns	0.96	13.9953	14.097	-0.101718	0.931923
P01024	C3	0.5476	ns	0.96	22.0666	22.0994	-0.0328362	0.977497
Q9NZP8	C1RL	0.5476	ns	0.96	15.1058	15.0425	0.0632284	1.0448
A0A024QZX5;A0A087X1N8;A0A2R8Y6A7;A0A2R8YD12;P35237	SERPINB6	0.5476	ns	0.96	12.9691	12.8867	0.0823206	1.05872
H3BTH1	TIPIN	0.5476	ns	0.96	11.3319	11.2173	0.114607	1.08268
A0A286YEY5;P01877	IGHA2	0.5476	ns	0.96	21.1798	21.0054	0.174447	1.12853
Q9NVR2	INTS10	0.5476	ns	0.96	16.0465	15.5273	0.519175	1.43314
P05141	SLC25A5	0.5549	ns	0.96	11.8367	11.9697	-0.132995	0.911936
Q86UX7;Q86UX7-2	FERMT3	0.5549	ns	0.96	15.3687	15.4601	-0.0914378	0.938587
P02749	APOH	0.5549	ns	0.96	17.9042	17.8945	0.00967833	1.00673
C9JKA9;H7BZT2;Q9NS87;Q9NS87-2;Q9NS87-3	KIF15	0.5549	ns	0.96	10.2045	10.1078	0.0966751	1.06931
P01782	IGHV3-9	0.5549	ns	0.96	19.1348	19.0021	0.132677	1.09633
A0A0A0MS14	IGHV1-45	0.5549	ns	0.96	14.1676	14.0042	0.163461	1.11997
F5GZV9;F5H2E5;F5H595;F8W6Z2;O15553;O15553-1;O15553-3	MEFV	0.5549	ns	0.96	11.8962	11.7255	0.170679	1.12559
Q12789;Q12789-3	GTF3C1	0.5622	ns	0.96	10.9139	11.152	-0.238108	0.847856
A0A0B4J1V6	IGHV3-73	0.5622	ns	0.96	13.3411	13.4145	-0.0733936	0.9504
F8W872;Q15131;Q15131-2;Q15131-4;Q15131-7	CDK10	0.5622	ns	0.96	10.6982	10.6846	0.0135486	1.00944
P14174	MIF	0.5622	ns	0.96	13.0526	13.0286	0.0240168	1.01679
P31146	CORO1A	0.5622	ns	0.96	11.9469	11.8777	0.0691836	1.04912
A0A0C4DH31	IGHV1-18	0.5622	ns	0.96	15.56	15.4583	0.101693	1.07303
Q9Y5E4	PCDHB5	0.5696	ns	0.96	13.1268	13.3069	-0.180028	0.882686
P55058	PLTP	0.5696	ns	0.96	14.1341	14.1974	-0.0632676	0.957094
P61224	RAP1B	0.5771	ns	0.96	15.7732	15.8693	-0.0960498	0.935591
E7ESU7	CTBP1	0.5771	ns	0.96	16.5537	16.6129	-0.059258	0.959758
H7BXS3;P48426;P48426-2	PIP4K2A	0.5771	ns	0.96	10.6511	10.6432	0.00789691	1.00549
P02790	HPX	0.5771	ns	0.96	22.1336	22.1029	0.0307294	1.02153
P26641;P26641-2	EEF1G	0.5771	ns	0.96	11.2422	11.1859	0.0562607	1.03977
A0A0C4DH33	IGHV1-24	0.5846	ns	0.96	12.5588	12.9236	-0.364815	0.776569
P27105	STOM	0.5846	ns	0.96	12.329	12.4771	-0.148146	0.902409
C9J9W2;Q14847;Q14847-2	LASP1	0.5846	ns	0.96	13.8413	13.9383	-0.0970129	0.934967
P29622	SERPINA4	0.5846	ns	0.96	15.7065	15.7609	-0.0543967	0.962997
H3BRJ9;P11597	CETP	0.5921	ns	0.96	10.9981	11.2021	-0.203973	0.868156
P31150;P50395;P50395-2;Q5SX87	GDI1;GDI2;GDI2;GDI2	0.5921	ns	0.96	10.6251	10.7633	-0.138196	0.908655
Q13103	SPP2	0.5921	ns	0.96	14.1912	14.3223	-0.131052	0.913165
H3BLU7;O43488	AKR7A2	0.5921	ns	0.96	15.2703	15.3201	-0.0498494	0.966037
O60361;P22392;P22392-2;Q32Q12	NME2P1;NME2;NME2;NME1-NME2	0.5921	ns	0.96	10.6201	10.6167	0.00336912	1.00234
Q15404	RSU1	0.5997	ns	0.96	14.969	15.0444	-0.0754522	0.949045
D6RD17;P01591	JCHAIN	0.5997	ns	0.96	18.2952	18.3583	-0.0630932	0.95721
G3V5Q9;P05154	SERPINA5	0.5997	ns	0.96	16.6916	16.7455	-0.0539426	0.9633
P08185	SERPINA6	0.5997	ns	0.96	18.4108	18.4484	-0.0376088	0.974268
F2Z393;P37837	TALDO1	0.5997	ns	0.96	13.0036	13.0382	-0.034565	0.976326
A0A087WSY5;Q96IY4	CPB2	0.5997	ns	0.96	16.2057	16.1928	0.0128251	1.00893
P02671	FGA	0.5997	ns	0.96	22.1961	22.1574	0.0387225	1.0272
P01034	CST3	0.5997	ns	0.96	15.2884	15.2062	0.0821783	1.05862
A0A0A0MS15	IGHV3-49	0.5997	ns	0.96	18.0383	17.9072	0.13112	1.09514
P14151;P14151-2	SELL	0.5997	ns	0.96	13.4305	13.2563	0.174164	1.12831
P08670	VIM	0.5997	ns	0.96	10.4925	10.3166	0.175901	1.12967
M0R1Q1	C3	0.6073	ns	0.96	17.2274	17.4843	-0.256884	0.836893
O95479;R4GMU1	H6PD	0.6073	ns	0.96	9.82613	10.0017	-0.175528	0.885443
P31946;P31946-2	YWHAB	0.6073	ns	0.96	11.5987	11.7081	-0.109375	0.92699
Q86UD1	OAF	0.6073	ns	0.96	13.3496	13.359	-0.00949462	0.99344
P27918	CFP	0.6073	ns	0.96	15.4065	15.342	0.0644692	1.0457
Q14515;Q14515-2	SPARCL1	0.615	ns	0.96	9.94601	10.0079	-0.0619347	0.957979
O94919	ENDOD1	0.615	ns	0.96	13.0164	13.0694	-0.0529996	0.96393
P04003	C4BPA	0.615	ns	0.96	18.6425	18.6486	-0.0061695	0.995733
F5H2I3	IPO8	0.615	ns	0.96	9.76356	9.69381	0.0697521	1.04954
H7BZJ3	PDIA3	0.615	ns	0.96	14.3512	14.2709	0.0802943	1.05723
P02751;P02751-3	FN1	0.6227	ns	0.96	19.6117	19.6868	-0.0751232	0.949261
A6NJA2;J3KS55;J3QQT6;P54578;P54578-2;P54578-3	USP14	0.6227	ns	0.96	10.6782	10.7102	-0.0320035	0.978061
P04180	LCAT	0.6227	ns	0.96	15.732	15.7412	-0.00917518	0.99366
A0A0A0MSK3;A0A0C4DH47;P24557;P24557-3;P24557-4;Q53F23	TBXAS1	0.6227	ns	0.96	14.0502	13.9828	0.0673752	1.04781
P01019	AGT	0.6227	ns	0.96	19.1445	19.0711	0.0733273	1.05214
B1ALC0;O15511;O15511-2	ARPC5	0.6227	ns	0.96	12.3619	12.2529	0.10904	1.07851
O43707	ACTN4	0.6304	ns	0.96	12.114	12.1871	-0.0731758	0.950543
Q59EK9;Q59EK9-2;Q59EK9-3;Q59EK9-4	RUNDC3A	0.6304	ns	0.96	13.651	13.5673	0.0836866	1.05972
P00918	CA2	0.6382	ns	0.96	12.1578	12.2161	-0.0582519	0.960427
P04114	APOB	0.6382	ns	0.96	21.3859	21.3562	0.02962	1.02074
P08603	CFH	0.6382	ns	0.96	20.3495	20.313	0.0364931	1.02562
P61026	RAB10	0.6382	ns	0.96	14.0287	13.9196	0.109178	1.07861
A0A0B4J1X5	IGHV3-74	0.646	ns	0.96	12.9168	12.993	-0.0761828	0.948564
P04179;P04179-3;P04179-4	SOD2	0.646	ns	0.96	13.6586	13.7185	-0.0599513	0.959297
Q9NQ38;Q9NQ38-3	SPINK5	0.646	ns	0.96	11.3019	11.2917	0.010218	1.00711
A0A0D9SGG1;E7ESF6;Q13094	LCP2	0.646	ns	0.96	11.4572	11.3013	0.155895	1.11411
Q04941	PLP2	0.6539	ns	0.96	10.7806	10.9058	-0.125178	0.916891
Q15848	ADIPOQ	0.6539	ns	0.96	13.4199	13.5155	-0.0955618	0.935908
P51452	DUSP3	0.6539	ns	0.96	11.7639	11.8322	-0.0683036	0.953759
Q07960	ARHGAP1	0.6539	ns	0.96	11.3805	11.4339	-0.0534421	0.963634
Q16610	ECM1	0.6539	ns	0.96	16.4115	16.4643	-0.0527641	0.964087
P02747	C1QC	0.6539	ns	0.96	18.1804	18.1492	0.0312407	1.02189
A0A2R8Y422;B4DV12;F5GXK7;F5GYU3;F5H265;F5H2Z3;F5H388;F5H6Q2;F5H747;J3QKN0;J3QS39;J3QTR3;M0R1M6;M0R2S1;P0CG47;P0CG48;P62979;P62987;Q5PY61;Q96C32	;UBB;UBC;UBC;UBC;UBC;UBC;UBC;UBC;UBB;UBB;RPS27A;UBA52;UBA52;UBB;UBC;RPS27A;UBA52;UBC;UBC	0.6539	ns	0.96	11.74	11.6836	0.0564301	1.03989
P02042	HBD	0.6539	ns	0.96	16.7773	16.7181	0.0592045	1.04189
Q01813;Q01813-2;Q5VSR5	PFKP	0.6618	ns	0.96	10.1462	10.2991	-0.152926	0.899425
P22891;P22891-2	PROZ	0.6618	ns	0.96	13.3266	13.4205	-0.093847	0.937021
P55103	INHBC	0.6618	ns	0.96	12.1335	12.164	-0.030475	0.979098
A0A3B3IUE0;F8VYK9;P24592	IGFBP6	0.6618	ns	0.96	14.9421	14.9389	0.00319945	1.00222
J3KNB4;P49913	CAMP	0.6618	ns	0.96	14.3858	14.2753	0.110512	1.07961
P06310	IGKV2-30	0.6618	ns	0.96	16.4404	16.3146	0.125846	1.09115
P07737	PFN1	0.6698	ns	0.96	17.3287	17.3871	-0.0584244	0.960312
B7Z9C2;F5H4R6;F8VUX1;F8VV59;F8VXI6;F8VY35;F8W020;F8W0J6;F8W118;F8W543;H0YH88;H0YHC3;H0YIV4;P55209;P55209-2;P55209-3	NAP1L1	0.6698	ns	0.96	13.6327	13.6838	-0.0511447	0.96517
Q15582	TGFBI	0.6698	ns	0.96	16.2328	16.2677	-0.034966	0.976055
Q9HCN6;Q9HCN6-2;Q9HCN6-3	GP6	0.6698	ns	0.96	11.8674	11.7525	0.114972	1.08295
P62258	YWHAE	0.6778	ns	0.96	13.3412	13.4795	-0.138321	0.908576
Q9Y696	CLIC4	0.6778	ns	0.96	10.8957	11.0281	-0.132372	0.91233
P25705	ATP5F1A	0.6778	ns	0.96	13.0773	13.123	-0.045711	0.968812
P15259;P18669	PGAM2;PGAM1	0.6778	ns	0.96	12.519	12.4785	0.0404878	1.02846
F5GY04	BNC1	0.6778	ns	0.96	13.1898	12.8655	0.324243	1.25201
A0A0G2JI36;A0A0G2JIF2;A0A0G2JL56;A0A1W2PQD0;A0A1W2PS24;A0A1W2PSE7;P04439;P05534;P13746;P13746-2;P30443;P30455;Q5SRN5;Q5SRN7	HLA-A	0.6858	ns	0.96	9.37458	9.73901	-0.364429	0.776776
O75083	WDR1	0.6858	ns	0.96	13.4207	13.4826	-0.061867	0.958024
Q00013;Q00013-2;Q00013-3	MPP1	0.6858	ns	0.96	11.7433	11.7982	-0.0549175	0.96265
C9JGI3;P19971;P19971-2	TYMP	0.6858	ns	0.96	11.0821	11.1175	-0.0353831	0.975773
P00742	F10	0.6858	ns	0.96	14.843	14.8764	-0.033367	0.977137
A0A0A0MTS2;A0A2U3TZU2;P06744;P06744-2	GPI	0.6858	ns	0.96	11.4187	11.4471	-0.0284492	0.980474
P62942	FKBP1A	0.6858	ns	0.96	12.9021	12.9304	-0.028288	0.980583
P14770	GP9	0.6938	ns	0.96	13.8714	13.9942	-0.12287	0.918359
A0A087X271;B4DDF4;B4DUT8;H3BVI6;K7ES69;Q99439;Q99439-2	CNN2	0.6938	ns	0.96	13.0428	13.1627	-0.119898	0.920252
P14625	HSP90B1	0.6938	ns	0.96	13.6766	13.7591	-0.0825082	0.944414
F5H8B0;P08709;P08709-2	F7	0.6938	ns	0.96	13.8413	13.8398	0.00143777	1.001
K7ERG9;P00746	CFD	0.6938	ns	0.96	15.0471	15.0224	0.024726	1.01729
P49591;Q5T5C7	SARS	0.6938	ns	0.96	11.5604	11.5306	0.0298454	1.0209
Q9P1F3	ABRACL	0.6938	ns	0.96	10.5231	10.3075	0.215537	1.16114
P20742	PZP	0.7019	ns	0.96	14.0841	14.3904	-0.306304	0.808711
H0Y7V5;Q7Z3E2	CCDC186	0.7019	ns	0.96	12.5093	12.6096	-0.100305	0.932836
H0Y9X5;Q9NZ08;Q9NZ08-2	ERAP1	0.7019	ns	0.96	11.6234	11.7106	-0.0872062	0.941344
P25311	AZGP1	0.7019	ns	0.96	19.3962	19.4258	-0.0296355	0.979668
P00747	PLG	0.7019	ns	0.96	19.1442	19.1413	0.0028818	1.002
A0A0S2Z4L3;A0A3B3ISJ1;P07225	PROS1	0.7019	ns	0.96	17.0246	16.9921	0.0324899	1.02278
B4DDD6;H0Y5J4;Q9UJU6;Q9UJU6-2;Q9UJU6-3;Q9UJU6-4;Q9UJU6-5	DBNL	0.7019	ns	0.96	11.1847	11.1508	0.0338239	1.02372
P02743	APCS	0.7019	ns	0.96	20.0938	20.0301	0.0636362	1.0451
P0DJI9	SAA2	0.7019	ns	0.96	11.5826	11.2667	0.315908	1.2448
P37802;P37802-2	TAGLN2	0.7101	ns	0.96	17.0919	17.1525	-0.0606843	0.958809
K7EN81;K7EQ37;Q70J99;Q70J99-2;Q70J99-3	UNC13D	0.7101	ns	0.96	11.8581	11.8405	0.0176366	1.0123
P02675	FGB	0.7101	ns	0.96	22.0772	22.044	0.0331395	1.02324
P60953	CDC42	0.7101	ns	0.96	13.5516	13.4579	0.0937826	1.06716
P15144	ANPEP	0.7101	ns	0.96	11.5113	11.4161	0.0951387	1.06817
E9PKU7;F5H6X6;Q14697;Q14697-2	GANAB	0.7101	ns	0.96	11.0102	10.877	0.133174	1.0967
E7EWV1;Q5H8A4;Q5H8A4-2;Q5H8A4-3	PIGG	0.7101	ns	0.96	10.875	10.6107	0.264334	1.20108
Q14247;Q14247-3	CTTN	0.7182	ns	0.96	13.0598	13.4437	-0.383888	0.766369
P11216	PYGB	0.7182	ns	0.96	13.1413	13.2771	-0.135844	0.910137
Q99459	CDC5L	0.7182	ns	0.96	19.8903	19.7979	0.0923441	1.0661
P01763	IGHV3-48	0.7182	ns	0.96	14.4072	13.3875	1.01969	2.02748
Q8WWL7	CCNB3	0.7264	ns	0.96	13.6232	13.8825	-0.259327	0.835477
Q9BZ95;Q9BZ95-2;Q9BZ95-4;Q9BZ95-5	NSD3	0.7264	ns	0.96	11.7189	11.9554	-0.236547	0.848774
A0A0D9SFR4;H0Y929;H0YBI4;Q96HC4;Q96HC4-2;Q96HC4-3;Q96HC4-4;Q96HC4-6;Q96HC4-7	PDLIM5	0.7264	ns	0.96	8.82441	8.93074	-0.106333	0.928946
P62937	PPIA	0.7264	ns	0.96	14.1726	14.2077	-0.0350692	0.975985
P41250	GARS	0.7264	ns	0.96	10.0794	10.1	-0.0205572	0.985852
P24158;U3KPS2	PRTN3	0.7264	ns	0.96	12.3784	11.965	0.413471	1.33189
Q5SQT8;Q9NR31	SAR1A	0.7346	ns	0.96	12.6266	12.6735	-0.0468776	0.968029
P06727	APOA4	0.7346	ns	0.96	20.732	20.7767	-0.0446923	0.969497
A0A0A0MRE5;A0A286YFG8;H0YBF7;O43150;O43150-2;Q9ULH1;Q9ULH1-2	ASAP1;ASAP2;ASAP1;ASAP2;ASAP2;ASAP1;ASAP1	0.7346	ns	0.96	10.3908	10.4235	-0.0327335	0.977566
P08567	PLEK	0.7346	ns	0.96	12.8908	12.8561	0.0346912	1.02434
A0A087WWW8;Q9Y6J0;Q9Y6J0-2	CABIN1	0.7346	ns	0.96	14.8122	14.7539	0.058291	1.04123
A0A0J9YVY3	IGHV7-4-1	0.7346	ns	0.96	14.2126	13.8159	0.39676	1.31655
P26447	S100A4	0.7429	ns	0.96	13.432	13.5018	-0.0697592	0.952797
P61204;P84077	ARF3;ARF1	0.7429	ns	0.96	13.573	13.6402	-0.0672383	0.954463
P11021	HSPA5	0.7429	ns	0.96	14.2528	14.2758	-0.0230087	0.984178
F6VVT6;P16109;Q5R341;Q5R342;Q5R345;Q5R349	SELP	0.7429	ns	0.96	12.8671	12.8698	-0.002659	0.998159
P04275	VWF	0.7429	ns	0.96	13.8097	13.8035	0.0062638	1.00435
P07237	P4HB	0.7429	ns	0.96	13.2729	13.241	0.0318621	1.02233
P09172	DBH	0.7429	ns	0.96	12.9457	12.8862	0.0595182	1.04212
A0A075B6S2	IGKV2D-29	0.7512	ns	0.96	13.3509	13.414	-0.0630896	0.957212
A0A0C4DH38	IGHV5-51	0.7512	ns	0.96	17.7467	17.7553	-0.00852804	0.994106
A0A0A0MSE2;A0A0D9SFP2;A0A1W2PNM1;A0A1W2PQC2;A0A1W2PQV5;A0A1W2PRT2;E9PF18;Q16836;Q16836-2;Q16836-3	HADH	0.7512	ns	0.96	11.3318	11.2306	0.101169	1.07264
B7Z4L4;P04843	RPN1	0.7595	ns	0.96	11.0849	11.205	-0.120181	0.920072
B8ZZL8;P61604;S4R3N1	HSPE1;HSPE1;HSPE1-MOB4	0.7595	ns	0.96	9.57869	9.65247	-0.0737784	0.950146
H0YH81;P06576	ATP5F1B	0.7595	ns	0.96	12.9828	13.0363	-0.0534109	0.963655
M0QZG5;Q9NNX6;Q9NNX6-10;Q9NNX6-12;Q9NNX6-2;Q9NNX6-5;Q9NNX6-6;Q9NNX6-7	CD209	0.7595	ns	0.96	10.2884	10.313	-0.0245784	0.983108
P32119	PRDX2	0.7595	ns	0.96	14.02	13.9845	0.0355611	1.02496
P12111	COL6A3	0.7595	ns	0.96	11.1948	11.1499	0.0449175	1.03162
P00739	HPR	0.7595	ns	0.96	13.9966	13.9489	0.0476606	1.03359
E7EPV7;H6UYS7;P37840;P37840-2;P37840-3	SNCA	0.7595	ns	0.96	11.738	11.5989	0.139059	1.10119
P01715	IGLV3-1	0.7678	ns	0.96	13.4856	13.6124	-0.126778	0.915875
O75563	SKAP2	0.7678	ns	0.96	9.81555	9.84465	-0.0290923	0.980037
P04217	A1BG	0.7678	ns	0.96	20.4005	20.4279	-0.0273912	0.981193
A0A2Q2TTZ9	IGKV1D-33	0.7678	ns	0.96	21.3675	21.3828	-0.0152747	0.989468
A0A0C4DH67	IGKV1-8	0.7678	ns	0.96	17.2204	17.2218	-0.00132085	0.999085
H0YAC1;P03952	KLKB1	0.7678	ns	0.96	16.7859	16.7676	0.0183268	1.01278
D6W5U7;Q9UJ98;Q9UJ98-2;Q9UJ98-3	STAG3	0.7678	ns	0.96	12.9424	12.8889	0.0535051	1.03778
P16152	CBR1	0.7678	ns	0.96	12.6166	12.526	0.0906364	1.06484
H0Y9Q1;P28838;P28838-2	LAP3	0.7762	ns	0.96	10.3539	10.5645	-0.210628	0.864161
A0A1C7CYX9;E5RFU4;Q16555;Q16555-2	DPYSL2	0.7762	ns	0.96	10.1675	10.3245	-0.15702	0.896875
P48740	MASP1	0.7762	ns	0.96	13.1544	13.2821	-0.127661	0.915314
P07996	THBS1	0.7762	ns	0.96	17.9087	17.9666	-0.0579399	0.960635
P04075	ALDOA	0.7762	ns	0.96	14.9543	14.9656	-0.0113192	0.992185
O14791;O14791-2	APOL1	0.7762	ns	0.96	18.418	18.424	-0.00598161	0.995862
Q9HBR0-2	SLC38A10	0.7762	ns	0.96	10.1199	10.0649	0.0549987	1.03886
C9JL85;P58546	MTPN	0.7762	ns	0.96	14.1645	14.0266	0.137849	1.10026
M0R027;M0R058;M0R0Y2;M0R2M1;P54920	NAPA	0.7846	ns	0.96	11.8413	11.9797	-0.138429	0.908508
Q86U17	SERPINA11	0.7846	ns	0.96	11.846	11.7977	0.0483042	1.03405
A0A087WU43;A0A087WX17;A0A087WXI5;H3BNC6;H3BVI7;P12830	CDH1	0.7846	ns	0.96	12.9797	12.9302	0.0495266	1.03493
H0YLU2;Q06323;Q06323-2;Q06323-3	PSME1	0.793	ns	0.97	10.8284	10.8332	-0.0047143	0.996738
Q9UBK2;Q9UBK2-3;Q9UBK2-4;Q9UBK2-9	PPARGC1A	0.8014	ns	0.97	14.6218	14.9024	-0.280595	0.823251
P02649	APOE	0.8014	ns	0.97	20.5831	20.6623	-0.0791952	0.946586
Q9HDC9	APMAP	0.8014	ns	0.97	12.9076	12.9503	-0.0426871	0.970845
Q9Y5C1	ANGPTL3	0.8014	ns	0.97	12.564	12.5757	-0.0117044	0.99192
F5GWF6;F8VQ14;P78371;P78371-2	CCT2	0.8014	ns	0.97	10.1401	10.1457	-0.00556693	0.996149
P43251;P43251-2;P43251-3;P43251-4	BTD	0.8014	ns	0.97	17.1463	17.1515	-0.00520123	0.996401
P50453	SERPINB9	0.8014	ns	0.97	9.9787	9.92645	0.052248	1.03688
A0A075B6I0	IGLV8-61	0.8014	ns	0.97	13.4995	13.0328	0.466755	1.382
A0A0U1RR20;Q92954;Q92954-2;Q92954-3;Q92954-4;Q92954-5;Q92954-6	PRG4	0.8099	ns	0.98	14.2236	14.2567	-0.0331163	0.977307
P01619	IGKV3-20	0.8099	ns	0.98	20.7972	20.7634	0.0337634	1.02368
A0A0A0MS09;P01880;P01880-2	IGHD	0.8184	ns	0.98	15.3311	15.7379	-0.406811	0.754289
A0A0J9YY99		0.8184	ns	0.98	19.6048	19.6037	0.00104116	1.00072
B1AK85;B1AK87;B1AK88;P47756;P47756-2	CAPZB	0.8184	ns	0.98	12.591	12.4327	0.158306	1.11598
A0A0C4DH25	IGKV3D-20	0.8184	ns	0.98	13.2577	12.962	0.295695	1.22748
A0A0C4DGI3;B4DJV2;O75390	CS	0.8269	ns	0.98	12.1208	12.2675	-0.146613	0.903369
P14543;P14543-2	NID1	0.8269	ns	0.98	12.3658	12.4164	-0.0506735	0.965485
P11142	HSPA8	0.8269	ns	0.98	14.7336	14.7652	-0.0315898	0.978342
Q12860;Q12860-2	CNTN1	0.8269	ns	0.98	9.35269	9.37099	-0.0182966	0.987398
P01601	IGKV1D-16	0.8269	ns	0.98	14.7312	14.7326	-0.00144827	0.998997
O75636;O75636-2	FCN3	0.8269	ns	0.98	12.7049	12.6768	0.0281841	1.01973
F8VSD5;F8VU56;P23467;P23467-2;P23467-3;P23467-4;Q6ZR19	PTPRB	0.8269	ns	0.98	8.79267	8.73004	0.0626263	1.04437
Q14002	CEACAM7	0.8269	ns	0.98	11.3555	11.2868	0.0687113	1.04878
P01814	IGHV2-70	0.8269	ns	0.98	11.2967	11.0296	0.267075	1.20337
P01767	IGHV3-53	0.8354	ns	0.98	11.1706	11.292	-0.121381	0.919307
P61586	RHOA	0.8354	ns	0.98	10.8869	10.9455	-0.0586865	0.960138
G3V0E5;P02786	TFRC	0.8354	ns	0.98	13.0376	13.0682	-0.0305846	0.979023
F5GX88;P17813;P17813-2	ENG	0.8354	ns	0.98	12.0709	12.0983	-0.0273924	0.981192
A0A096LPE2	SAA2-SAA4	0.8354	ns	0.98	18.0541	18.0555	-0.00134223	0.99907
A0A0G2JL69;B4DQI1;P06681-3	C2	0.8354	ns	0.98	16.6474	16.6443	0.00312639	1.00217
A0A3B3ITK7;P36871;P36871-2;P36871-3	PGM1	0.844	ns	0.98	11.973	12.085	-0.111971	0.925323
A0A0A0MT89	IGKJ1	0.844	ns	0.98	14.5272	14.5436	-0.0163717	0.988716
A0A087WSY6	IGKV3D-15	0.844	ns	0.98	15.9148	15.9201	-0.005267	0.996356
P01703	IGLV1-40	0.844	ns	0.98	14.789	14.6986	0.0904403	1.0647
A0A087WW87;A0A087X0Q4;P01614	IGKV2-40;IGKV2-40;IGKV2D-40	0.844	ns	0.98	16.0065	15.9126	0.0938464	1.06721
A0M8Q6	IGLC7	0.8482	ns	0.98	6.82859	6.19728	0.631312	1.54897
P07900;P07900-2	HSP90AA1	0.8525	ns	0.98	14.3934	14.4621	-0.0686373	0.953538
Q02985;Q02985-2	CFHR3	0.8525	ns	0.98	13.3918	13.3962	-0.00442541	0.996937
E7EUI8;P11413;P11413-2;P11413-3	G6PD	0.8525	ns	0.98	12.0818	12.059	0.0227775	1.01591
O00391;O00391-2	QSOX1	0.8525	ns	0.98	13.8216	13.7666	0.0549632	1.03883
A0A075B6J1	IGLV5-37	0.8525	ns	0.98	13.0228	12.6131	0.409681	1.32839
P00491	PNP	0.8611	ns	0.98	10.5566	10.6713	-0.114664	0.923597
P68366;P68366-2	TUBA4A	0.8611	ns	0.98	14.7926	14.8005	-0.00794173	0.99451
P22792	CPN2	0.8611	ns	0.98	18.3591	18.3507	0.00841229	1.00585
P22314;P22314-2	UBA1	0.8611	ns	0.98	10.9239	10.7963	0.127547	1.09243
H3BM38;H3BNE1;H3BPJ0;H3BR18;O00161;O00161-2	SNAP23	0.8697	ns	0.98	13.0798	13.2435	-0.163712	0.892725
Q9Y6C2	EMILIN1	0.8697	ns	0.98	10.966	11.1071	-0.14112	0.906815
E7EWC2;F5H7S7;Q13576	IQGAP2	0.8697	ns	0.98	12.694	12.7701	-0.0760934	0.948623
C9J8S2;Q99969	RARRES2	0.8697	ns	0.98	12.2453	12.2708	-0.0254538	0.982511
P00558;P00558-2	PGK1	0.8697	ns	0.98	14.1409	14.152	-0.0111299	0.992315
P01700	IGLV1-47	0.8697	ns	0.98	15.5305	15.493	0.0374845	1.02632
A0A075B6K4	IGLV3-10	0.8697	ns	0.98	15.7979	15.693	0.104859	1.07539
P48740-2;P48740-4	MASP1	0.8783	ns	0.98	15.1996	15.2277	-0.0280839	0.980722
Q6EMK4	VASN	0.8783	ns	0.98	14.5688	14.5734	-0.00456876	0.996838
A0A075B6H9	IGLV4-69	0.8783	ns	0.98	14.9145	14.9135	0.000940183	1.00065
A0A1W2PQB1;H0Y755;M9MML0;P08637	FCGR3A	0.8783	ns	0.98	14.592	14.5772	0.014852	1.01035
E9PK90;E9PLV8;E9PP94;Q9Y6J9	TAF6L	0.8783	ns	0.98	7.60376	7.11491	0.488847	1.40332
I3L1J2;P33151	CDH5	0.887	ns	0.98	14.2491	14.2408	0.00825988	1.00574
A0A0G2JIW6;A0A0G2JN73;A0A140T950;A0A1B0GV46;E9PEI6;Q3MIW9;Q3MIW9-2	MUCL3	0.887	ns	0.98	13.0617	13.0517	0.0100308	1.00698
K7ELW0;Q99497	PARK7	0.887	ns	0.98	11.1974	11.1849	0.0125329	1.00872
P01743	IGHV1-46	0.887	ns	0.98	14.8392	14.7625	0.0766693	1.05458
M0R009	A1BG	0.887	ns	0.98	12.5822	12.4327	0.149484	1.10917
I3L0K7;I3L239;Q12931;Q12931-2	TRAP1	0.8956	ns	0.98	15.5125	15.5969	-0.0843985	0.943178
Q9NRG4;Q9NRG4-2	SMYD2	0.8956	ns	0.98	9.47798	9.43667	0.0413073	1.02905
Q92887	ABCC2	0.8956	ns	0.98	12.2384	12.1678	0.0706086	1.05016
Q9UBG0	MRC2	0.8956	ns	0.98	9.91607	9.81998	0.0960868	1.06887
K7ENY4;K7ERI8;K7ERQ8;P51148;P51148-2	RAB5C;;;RAB5C;RAB5C	0.9043	ns	0.98	10.2462	10.3301	-0.0838844	0.943514
P04792	HSPB1	0.9043	ns	0.98	12.556	12.6395	-0.08352	0.943752
A0A087WYR3;A0A087WZ51;O43399;O43399-2;O43399-3;O43399-4;O43399-5;O43399-6;O43399-7	TPD52L2	0.9043	ns	0.98	12.2124	12.2602	-0.0477532	0.967442
F8VVM2;F8VWQ0;F8VWR4;F8VZL5;Q00325;Q00325-2	SLC25A3	0.9043	ns	0.98	10.3641	10.3622	0.00185361	1.00129
Q5SZK8;Q5SZK8-2	FREM2	0.9043	ns	0.98	14.6876	14.5437	0.14389	1.10488
O43505	B4GAT1	0.9043	ns	0.98	13.4101	12.8289	0.581229	1.49612
K7ENN9;P18054	ALOX12	0.9129	ns	0.98	11.5497	11.6597	-0.109979	0.926601
A0A0B4J2H0	IGHV1-69D	0.9129	ns	0.98	14.9651	15.0345	-0.0694035	0.953032
P14618	PKM	0.9129	ns	0.98	15.4732	15.5139	-0.0406535	0.972214
P23284	PPIB	0.9129	ns	0.98	13.1795	13.2178	-0.0382982	0.973803
Q14624	ITIH4	0.9129	ns	0.98	19.4985	19.4777	0.0207293	1.01447
G3XAP6;P49747;P49747-2	COMP	0.9216	ns	0.98	13.401	13.5293	-0.128315	0.914899
Q8NBP7	PCSK9	0.9216	ns	0.98	12.2434	12.3291	-0.0857159	0.942317
Q04917	YWHAH	0.9216	ns	0.98	12.8786	12.9442	-0.0655978	0.955549
Q7L576;Q7L576-2;Q7L576-3	CYFIP1	0.9216	ns	0.98	12.4437	12.481	-0.0373005	0.974477
O75882;O75882-2;O75882-3	ATRN	0.9216	ns	0.98	14.9546	14.9742	-0.0195805	0.986519
A0A087X1L8;K4DIA0;O75144;O75144-2;O75144-3	LOC102723996;ICOSLG;ICOSLG;ICOSLG;ICOSLG	0.9216	ns	0.98	12.5064	12.5247	-0.0182632	0.987421
B4DXW1;P61158	ACTR3	0.9216	ns	0.98	11.662	11.659	0.00304648	1.00211
P10412;P16402;P16403	HIST1H1E;HIST1H1D;HIST1H1C	0.9216	ns	0.98	10.6667	10.615	0.0517641	1.03653
P51884	LUM	0.9216	ns	0.98	18.7311	18.6776	0.0534805	1.03777
E7EQG2;J3KSZ0;J3KT12;J3KTB5;J3KTN0;J3QL43;J3QLN6;J3QR64;J3QS69;P60842;P60842-2;Q14240;Q14240-2	EIF4A2;EIF4A1;EIF4A1;EIF4A1;EIF4A1;EIF4A1;EIF4A1;EIF4A1;EIF4A1;EIF4A1;EIF4A1;EIF4A2;EIF4A2	0.9216	ns	0.98	10.5964	10.5353	0.0611278	1.04328
B8ZZ51;B9A041;P40925;P40925-2;P40925-3	MDH1	0.9216	ns	0.98	11.9048	11.6741	0.230628	1.17335
A0A0A0MS59;A0A0C4DFX4;Q6ZRS2;Q6ZRS2-2;Q6ZRS2-3	SRCAP;;SRCAP;SRCAP;SRCAP	0.9303	ns	0.99	16.0929	16.0987	-0.00581911	0.995975
E9PK25;G3V1A4;P23528	CFL1	0.939	ns	0.99	15.1413	15.1887	-0.0473705	0.967698
A0A0C4DFP6;Q9NQ79;Q9NQ79-2;Q9NQ79-3	CRTAC1	0.939	ns	0.99	13.0639	13.0955	-0.0315936	0.978339
H3BUM9;P41240	CSK	0.939	ns	0.99	12.6228	12.6075	0.015375	1.01071
P41214;P41214-2;Q5SY38	EIF2D	0.939	ns	0.99	10.2971	10.279	0.0180882	1.01262
P01817	IGHV2-5	0.939	ns	0.99	15.0036	14.8869	0.116687	1.08424
G3XAK1;P26927	MST1	0.9477	ns	0.99	12.1373	12.2846	-0.147218	0.90299
D3DQV9;H0Y3P2;P78344;P78344-2	EIF4G2	0.9477	ns	0.99	9.65189	9.70227	-0.0503786	0.965683
A0A0B4J1R6;E9PFF2;P29401;P29401-2	TKT	0.9477	ns	0.99	14.2097	14.2542	-0.0444675	0.969648
P01824	IGHV4-39	0.9477	ns	0.99	13.6526	13.6849	-0.0322555	0.97789
P40197	GP5	0.9477	ns	0.99	11.2821	11.287	-0.00493552	0.996585
P13473;P13473-2;P13473-3	LAMP2	0.9477	ns	0.99	11.6625	11.6399	0.022627	1.01581
H0YK42;O60749;O60749-2;Q13596;Q13596-2;Q13596-3	SNX1;SNX2;SNX2;SNX1;SNX1;SNX1	0.9477	ns	0.99	9.7275	9.5385	0.188998	1.13997
H0Y300	HP	0.9564	ns	0.99	21.357	21.3652	-0.00817345	0.994351
Q15485;Q15485-2	FCN2	0.9564	ns	0.99	14.7041	14.5216	0.182502	1.13485
E5RFP6;E5RHZ6;E5RJN6;E5RK27;Q9Y277;Q9Y277-2	VDAC3	0.9651	ns	0.99	12.5035	12.648	-0.144484	0.904703
P30740	SERPINB1	0.9651	ns	0.99	12.8583	12.8964	-0.0381149	0.973927
P00739-2	HPR	0.9651	ns	0.99	19.0541	19.0779	-0.0238151	0.983628
P60174;P60174-1	TPI1	0.9651	ns	0.99	12.6028	12.6104	-0.00754159	0.994786
A0A140T913;A0A140T933;A0A140T955;A0A140T9I0;A0A140T9X5;A0A1W2PPQ2;A0A1W2PRT9;P01892	HLA-A	0.9651	ns	0.99	13.9847	13.9764	0.00835056	1.0058
Q9BYE9	CDHR2	0.9651	ns	0.99	10.9205	10.8475	0.0729537	1.05187
A0A0B4J2D9;P0DP09	IGKV1D-13;IGKV1-13	0.9651	ns	0.99	15.3132	15.1935	0.119651	1.08647
O15117;O15117-2;O15117-3	FYB1	0.9738	ns	1	10.7993	10.9495	-0.150212	0.901118
A0A087X0I0;A0A140T8Y3;A0A140T8Z8;A0A140T902;A0A140T9C0;A0A140T9L7;A0A140TA33;A0A140TA41;A0A140TA52;A0A3B3ISX9;P22105;P22105-1;P22105-4	TNXB	0.9738	ns	1	13.6337	13.6675	-0.0338174	0.976832
Q9BWP8;Q9BWP8-10;Q9BWP8-2;Q9BWP8-3;Q9BWP8-4;Q9BWP8-5;Q9BWP8-6;Q9BWP8-7;Q9BWP8-8;Q9BWP8-9	COLEC11	0.9738	ns	1	14.72	14.6955	0.0245088	1.01713
P04430	IGKV1-16	0.9738	ns	1	15.6848	15.5642	0.120573	1.08717
A0A0U1RRE1;A0A0U1RRH9;E7EPK1;E7ES33;G3V1Q4;Q16181;Q16181-2;Q6ZU15	SEPT7;SEPT7;SEPT7;SEPT7;SEPT7;SEPT7;SEPT7;SEPT14	0.9826	ns	1	12.9361	12.9795	-0.0433826	0.970377
P10909;P10909-2;P10909-4;P10909-5	CLU	0.9826	ns	1	20.8941	20.8909	0.00315238	1.00219
P62328	TMSB4X	0.9826	ns	1	15.9267	15.9022	0.0244497	1.01709
P61981	YWHAG	0.9826	ns	1	13.2835	13.1956	0.087881	1.06281
A0A0G2JRQ6		0.9913	ns	1	15.2182	15.2665	-0.0483035	0.967073
C9JQU6;F8WF33;F8WF90;O75915	ARL6IP5	0.9913	ns	1	13.9867	14.0147	-0.0280288	0.980759
A0A087WTK0;A0A087WVC6;Q12913	PTPRJ	0.9913	ns	1	13.5107	13.5318	-0.0211574	0.985442
C9JC84;C9JEU5;P02679;P02679-2	FGG	0.9913	ns	1	21.0605	21.0427	0.0178046	1.01242
Q8TF42	UBASH3B	0.9913	ns	1	11.4634	11.3859	0.0774368	1.05514
Q8WWA0	ITLN1	1	ns	1	11.687	11.7391	-0.0520183	0.964586
G3V4U0;G3XA98;Q9UBX5	FBLN5	1	ns	1	10.2331	10.2772	-0.0441583	0.969856
D6RAQ1;D6RHG4;Q9Y251;Q9Y251-2;Q9Y251-3;Q9Y251-4	HPSE	1	ns	1	12.1745	12.2081	-0.0336758	0.976928
P23142	FBLN1	1	ns	1	13.7732	13.7693	0.00391005	1.00271
A0A0C4DH29	IGHV1-3	1	ns	1	14.6503	14.6281	0.0222566	1.01555
A0A286YES1;P01860	IGHG3	1	ns	1	18.7301	18.6563	0.0737481	1.05245
